# Supplementary material for: Proteomic Analysis of Spore Surface Proteins and Characteristics of a Novel Spore Wall Protein and Biomarker, EhSWP3, from the Shrimp Microsporidium Enterocytozoon hepatopenaei (EHP)
Source: Microorganisms. 2022 Feb 4;10(2):367. doi: 10.3390/microorganisms10020367 (PMC8874471; doi:10.3390/microorganisms10020367)
Supplement: Supplementary file 1 [file microorganisms-10-00367-s001.zip › Table S1.xlsx]

## Sheet: sheet1
	Table S1: List of 130 surface proteins from spores of Enterocytozoon hepatopenaei.
	Reference	Entry numbers	Protein names	PepCount	UniquePepCount	CoverPercent	MW	PI
1	tr|A0A1W0E2C6|A0A1W0E2C6_9MICR Uncharacterized protein OS=Enterocytozoon hepatopenaei OX=646526 GN=EHP00_2603 PE=4 SV=1	A0A1W0E2C6	Uncharacterized protein	20	17	0.1861	122130	4.79
2	tr|A0A1W0E433|A0A1W0E433_9MICR Uncharacterized protein OS=Enterocytozoon hepatopenaei OX=646526 GN=EHP00_1800 PE=4 SV=1	A0A1W0E433	Uncharacterized protein	27	15	0.3797	42581.6	4.88
3	tr|A0A1W0E914|A0A1W0E914_9MICR Uncharacterized protein OS=Enterocytozoon hepatopenaei OX=646526 GN=EHP00_430 PE=4 SV=1	A0A1W0E914	Uncharacterized protein	21	14	0.5663	27145.8	5.87
4	tr|A0A1W0E7X7|A0A1W0E7X7_9MICR Uncharacterized protein OS=Enterocytozoon hepatopenaei OX=646526 GN=EHP00_803 PE=4 SV=1	A0A1W0E7X7	Uncharacterized protein	17	11	0.3415	31788.2	8.82
5	tr|A0A1W0E6M3|A0A1W0E6M3_9MICR Uncharacterized protein OS=Enterocytozoon hepatopenaei OX=646526 GN=EHP00_968 PE=4 SV=1	A0A1W0E6M3	Uncharacterized protein	15	11	0.244	50611.9	5.01
6	tr|A0A1W0E3Y6|A0A1W0E3Y6_9MICR Uncharacterized protein OS=Enterocytozoon hepatopenaei OX=646526 GN=EHP00_1737 PE=4 SV=1	A0A1W0E3Y6	Uncharacterized protein	13	11	0.3896	36814.4	7.33
7	tr|A0A1W0E8T7|A0A1W0E8T7_9MICR Uncharacterized protein OS=Enterocytozoon hepatopenaei OX=646526 GN=EHP00_1954 PE=4 SV=1	A0A1W0E8T7	Uncharacterized protein	11	11	0.309	40852.3	9.12
8	tr|A0A1W0E4T8|A0A1W0E4T8_9MICR Uncharacterized protein OS=Enterocytozoon hepatopenaei OX=646526 GN=EHP00_923 PE=4 SV=1	A0A1W0E4T8	Uncharacterized protein	14	10	0.241	53698.8	4.11
9	tr|A0A1W0E5J1|A0A1W0E5J1_9MICR Uncharacterized protein OS=Enterocytozoon hepatopenaei OX=646526 GN=EHP00_19 PE=4 SV=1	A0A1W0E5J1	Uncharacterized protein	13	10	0.3244	34505.1	7.5
10	tr|A0A1W0E573|A0A1W0E573_9MICR Uncharacterized protein OS=Enterocytozoon hepatopenaei OX=646526 GN=EHP00_1419 PE=4 SV=1	A0A1W0E573	Uncharacterized protein	9	9	0.1537	69233.2	8.62
11	tr|A0A1W0E2I3|A0A1W0E2I3_9MICR PTP3 OS=Enterocytozoon hepatopenaei OX=646526 GN=PTP3 PE=4 SV=1	A0A1W0E2I3	PTP3	9	8	0.2511	51798.4	4.74
12	tr|A0A1W0E781|A0A1W0E781_9MICR RPS7 OS=Enterocytozoon hepatopenaei OX=646526 GN=RPS7 PE=4 SV=1	A0A1W0E781	RPS7	9	8	0.426	19455.3	8.65
13	tr|A0A1W0E2B6|A0A1W0E2B6_9MICR Uncharacterized protein OS=Enterocytozoon hepatopenaei OX=646526 GN=EHP00_2602 PE=4 SV=1	A0A1W0E2B6	Uncharacterized protein	8	8	0.4389	36057	5.18
14	tr|A0A1W0E819|A0A1W0E819_9MICR Uncharacterized protein OS=Enterocytozoon hepatopenaei OX=646526 GN=EHP00_1227 PE=4 SV=1	A0A1W0E819	Uncharacterized protein	8	8	0.1843	47372.8	8.78
15	tr|A0A1W0E3M7|A0A1W0E3M7_9MICR Uncharacterized protein OS=Enterocytozoon hepatopenaei OX=646526 GN=EHP00_2290 PE=4 SV=1	A0A1W0E3M7	Uncharacterized protein	10	7	0.182	45840.5	9.27
16	AVQ09707.1 EhSWP1 spore wall protein 1 [Enterocytozoon hepatopenaei]	AVQ09707.1	spore wall protein 1	8	7	0.2193	26997.6	8.45
17	tr|A0A1W0E4C4|A0A1W0E4C4_9MICR Uncharacterized protein OS=Enterocytozoon hepatopenaei OX=646526 GN=EHP00_1164 PE=4 SV=1	A0A1W0E4C4	Uncharacterized protein	8	7	0.1692	44098.8	7.57
18	tr|A0A1W0E939|A0A1W0E939_9MICR Uncharacterized protein OS=Enterocytozoon hepatopenaei OX=646526 GN=EHP00_1988 PE=4 SV=1	A0A1W0E939	Uncharacterized protein	6	6	0.168	44967.1	7.59
19	tr|A0A1W0E9G3|A0A1W0E9G3_9MICR 60S ribosomal protein L20 OS=Enterocytozoon hepatopenaei OX=646526 GN=rpl18a PE=3 SV=1	A0A1W0E9G3	60S ribosomal protein L20	6	6	0.3667	20705	9.5
20	tr|A0A1W0E705|A0A1W0E705_9MICR SWP7 OS=Enterocytozoon hepatopenaei OX=646526 GN=SWP7 PE=4 SV=1	A0A1W0E705	SWP7	7	5	0.2	27752.6	5.28
21	tr|A0A1W0E689|A0A1W0E689_9MICR Uncharacterized protein OS=Enterocytozoon hepatopenaei OX=646526 GN=EHP00_1412 PE=4 SV=1	A0A1W0E689	Uncharacterized protein	5	5	0.1067	55287.2	8.95
22	tr|A0A1W0E418|A0A1W0E418_9MICR UBA domain-containing protein OS=Enterocytozoon hepatopenaei OX=646526 GN=EHP00_537 PE=4 SV=1	A0A1W0E418	UBA domain-containing protein	5	4	0.1575	31376.3	5.41
23	tr|A0A1W0E2X5|A0A1W0E2X5_9MICR Uncharacterized protein OS=Enterocytozoon hepatopenaei OX=646526 GN=EHP00_1372 PE=4 SV=1	A0A1W0E2X5	Uncharacterized protein	4	4	0.2889	14946.8	10.13
24	tr|A0A1W0E431|A0A1W0E431_9MICR Uncharacterized protein OS=Enterocytozoon hepatopenaei OX=646526 GN=EHP00_1803 PE=4 SV=1	A0A1W0E431	Uncharacterized protein	4	4	0.1658	22063.8	5.17
25	tr|A0A1W0E484|A0A1W0E484_9MICR Uncharacterized protein OS=Enterocytozoon hepatopenaei OX=646526 GN=EHP00_1696 PE=4 SV=1	A0A1W0E484	Uncharacterized protein	4	4	0.1071	39217.6	8.88
26	tr|A0A1W0E6D5|A0A1W0E6D5_9MICR Uncharacterized protein OS=Enterocytozoon hepatopenaei OX=646526 GN=EHP00_169 PE=4 SV=1	A0A1W0E6D5	Uncharacterized protein	4	4	0.2256	22007.9	6.9
27	tr|A0A1W0E7X5|A0A1W0E7X5_9MICR SSE1 OS=Enterocytozoon hepatopenaei OX=646526 GN=SSE1 PE=4 SV=1	A0A1W0E7X5	SSE1	4	4	0.0567	81860.6	5.62
28	tr|A0A1W0E856|A0A1W0E856_9MICR Uncharacterized protein OS=Enterocytozoon hepatopenaei OX=646526 GN=EHP00_2564 PE=4 SV=1	A0A1W0E856	Uncharacterized protein	4	4	0.1364	42587.5	6.69
29	tr|A0A1W0E8J7|A0A1W0E8J7_9MICR CDC11 OS=Enterocytozoon hepatopenaei OX=646526 GN=CDC11 PE=3 SV=1	A0A1W0E8J7	CDC11	4	4	0.1774	30360.9	4.75
30	tr|A0A1W0E4D4|A0A1W0E4D4_9MICR Uncharacterized protein OS=Enterocytozoon hepatopenaei OX=646526 GN=EHP00_1156 PE=4 SV=1	A0A1W0E4D4	Uncharacterized protein	4	3	0.1453	30822.3	5.64
31	tr|A0A1W0E2A7|A0A1W0E2A7_9MICR Uncharacterized protein OS=Enterocytozoon hepatopenaei OX=646526 GN=EHP00_1967 PE=4 SV=1	A0A1W0E2A7	Uncharacterized protein	3	3	0.1228	26516.8	4.55
32	tr|A0A1W0E3R1|A0A1W0E3R1_9MICR YRB1 OS=Enterocytozoon hepatopenaei OX=646526 GN=YRB1 PE=4 SV=1	A0A1W0E3R1	YRB1	3	3	0.1692	22413.2	7.69
33	tr|A0A1W0E3S3|A0A1W0E3S3_9MICR Spore OS=Enterocytozoon hepatopenaei OX=646526 GN=Spore PE=4 SV=1	A0A1W0E3S3	Spore	3	3	0.1491	25727.9	5.12
34	tr|A0A1W0E421|A0A1W0E421_9MICR PSMC6 OS=Enterocytozoon hepatopenaei OX=646526 GN=PSMC6 PE=3 SV=1	A0A1W0E421	PSMC6	3	3	0.0775	43660.1	6.89
35	tr|A0A1W0E4K9|A0A1W0E4K9_9MICR Uncharacterized protein OS=Enterocytozoon hepatopenaei OX=646526 GN=EHP00_2240 PE=4 SV=1	A0A1W0E4K9	Uncharacterized protein	3	3	0.2784	11298.3	5.1
36	tr|A0A1W0E4W3|A0A1W0E4W3_9MICR Uncharacterized protein OS=Enterocytozoon hepatopenaei OX=646526 GN=EHP00_2206 PE=4 SV=1	A0A1W0E4W3	Uncharacterized protein	3	3	0.1986	16440.5	4.38
37	tr|A0A1W0E5V2|A0A1W0E5V2_9MICR RPT5 OS=Enterocytozoon hepatopenaei OX=646526 GN=RPT5 PE=3 SV=1	A0A1W0E5V2	RPT5	3	3	0.0982	44365.2	5.63
38	tr|A0A1W0E694|A0A1W0E694_9MICR Uncharacterized protein OS=Enterocytozoon hepatopenaei OX=646526 GN=EHP00_2327 PE=4 SV=1	A0A1W0E694	Uncharacterized protein	3	3	0.028	107801	6.77
39	tr|A0A1W0E6A5|A0A1W0E6A5_9MICR Thioredoxin domain-containing protein OS=Enterocytozoon hepatopenaei OX=646526 GN=EHP00_1272 PE=4 SV=1	A0A1W0E6A5	Thioredoxin domain-containing protein	3	3	0.225	13832.8	6.34
40	tr|A0A1W0E6D2|A0A1W0E6D2_9MICR Uncharacterized protein OS=Enterocytozoon hepatopenaei OX=646526 GN=EHP00_165 PE=4 SV=1	A0A1W0E6D2	Uncharacterized protein	3	3	0.1695	27586.7	9.27
41	tr|A0A1W0E736|A0A1W0E736_9MICR CTP synthase OS=Enterocytozoon hepatopenaei OX=646526 GN=pyrG PE=3 SV=1	A0A1W0E736	CTP synthase (EC 6.3.4.2) (UTP--ammonia ligase)	3	3	0.0478	59170.6	8.52
42	tr|A0A1W0E7X4|A0A1W0E7X4_9MICR Uncharacterized protein OS=Enterocytozoon hepatopenaei OX=646526 GN=EHP00_596 PE=4 SV=1	A0A1W0E7X4	Uncharacterized protein	3	3	0.0673	24450.9	8.25
43	tr|A0A1W0E8Y2|A0A1W0E8Y2_9MICR EF-hand domain-containing protein OS=Enterocytozoon hepatopenaei OX=646526 GN=EHP00_454 PE=4 SV=1	A0A1W0E8Y2	EF-hand domain-containing protein	3	3	0.0556	63652.2	8.54
44	tr|A0A1W0E2B8|A0A1W0E2B8_9MICR Ggt1 OS=Enterocytozoon hepatopenaei OX=646526 GN=ggt1 PE=4 SV=1	A0A1W0E2B8	Ggt1	2	2	0.0239	75971.2	7.46
45	tr|A0A1W0E2F4|A0A1W0E2F4_9MICR CDC3 OS=Enterocytozoon hepatopenaei OX=646526 GN=CDC3 PE=3 SV=1	A0A1W0E2F4	CDC3	2	2	0.0993	33122.5	5.2
46	tr|A0A1W0E2M5|A0A1W0E2M5_9MICR Ribosomal prt L30 OS=Enterocytozoon hepatopenaei OX=646526 GN=rpl30 PE=4 SV=1	A0A1W0E2M5	Ribosomal prt L30 (Rpl30)	2	2	0.217	11750.4	9.41
47	tr|A0A1W0E3V3|A0A1W0E3V3_9MICR RPN2 OS=Enterocytozoon hepatopenaei OX=646526 GN=RPN2 PE=4 SV=1	A0A1W0E3V3	RPN2	2	2	0.0185	98966.8	6.72
48	tr|A0A1W0E3Y0|A0A1W0E3Y0_9MICR CCT4 OS=Enterocytozoon hepatopenaei OX=646526 GN=CCT4 PE=3 SV=1	A0A1W0E3Y0	CCT4	2	2	0.0365	66664.1	5.34
49	tr|A0A1W0E444|A0A1W0E444_9MICR Uncharacterized protein OS=Enterocytozoon hepatopenaei OX=646526 GN=EHP00_2727 PE=4 SV=1	A0A1W0E444	Uncharacterized protein	2	2	0.1179	24463	8.62
50	tr|A0A1W0E475|A0A1W0E475_9MICR Uncharacterized protein OS=Enterocytozoon hepatopenaei OX=646526 GN=EHP00_1695 PE=4 SV=1	A0A1W0E475	Uncharacterized protein	2	2	0.1345	13278.1	10.96
51	tr|A0A1W0E4R7|A0A1W0E4R7_9MICR Uncharacterized protein OS=Enterocytozoon hepatopenaei OX=646526 GN=EHP00_861 PE=4 SV=1	A0A1W0E4R7	Uncharacterized protein	2	2	0.1563	15078.9	9.39
52	tr|A0A1W0E4Z8|A0A1W0E4Z8_9MICR Pad-1 OS=Enterocytozoon hepatopenaei OX=646526 GN=pad-1 PE=4 SV=1	A0A1W0E4Z8	Pad-1	2	2	0.0111	191283	7.14
53	tr|A0A1W0E534|A0A1W0E534_9MICR Uncharacterized protein OS=Enterocytozoon hepatopenaei OX=646526 GN=EHP00_1015 PE=4 SV=1	A0A1W0E534	Uncharacterized protein	2	2	0.0947	18889.1	9.56
54	tr|A0A1W0E5B6|A0A1W0E5B6_9MICR Drg1 OS=Enterocytozoon hepatopenaei OX=646526 GN=drg1 PE=4 SV=1	A0A1W0E5B6	Drg1	2	2	0.0579	40271.6	9.3
55	tr|A0A1W0E5H2|A0A1W0E5H2_9MICR 26S OS=Enterocytozoon hepatopenaei OX=646526 GN=26S PE=3 SV=1	A0A1W0E5H2	26S	2	2	0.0679	43020.9	5.29
56	tr|A0A1W0E656|A0A1W0E656_9MICR Uncharacterized protein OS=Enterocytozoon hepatopenaei OX=646526 GN=EHP00_1004 PE=4 SV=1	A0A1W0E656	Uncharacterized protein	2	2	0.1118	19135.7	8.3
57	tr|A0A1W0E6G7|A0A1W0E6G7_9MICR PSMC2 OS=Enterocytozoon hepatopenaei OX=646526 GN=PSMC2 PE=3 SV=1	A0A1W0E6G7	PSMC2	2	2	0.0412	46440.3	9.04
58	tr|A0A1W0E6M8|A0A1W0E6M8_9MICR Thioredoxin OS=Enterocytozoon hepatopenaei OX=646526 GN=EHP00_232 PE=4 SV=1	A0A1W0E6M8	Thioredoxin	2	2	0.1017	20309.3	6.82
59	tr|A0A1W0E7I9|A0A1W0E7I9_9MICR Uncharacterized protein OS=Enterocytozoon hepatopenaei OX=646526 GN=EHP00_2646 PE=4 SV=1	A0A1W0E7I9	Uncharacterized protein	2	2	0.0618	32939.8	5.36
60	tr|A0A1W0E8G7|A0A1W0E8G7_9MICR 26S proteasome regulatory subunit 8 OS=Enterocytozoon hepatopenaei OX=646526 GN=RPT6 PE=3 SV=1	A0A1W0E8G7	26S proteasome regulatory subunit 8 (RPT6)	2	2	0.046	43860.5	8.95
61	tr|A0A1W0E8I6|A0A1W0E8I6_9MICR Uncharacterized protein OS=Enterocytozoon hepatopenaei OX=646526 GN=EHP00_2542 PE=4 SV=1	A0A1W0E8I6	Uncharacterized protein	2	2	0.0722	32679.6	9.01
62	tr|A0A1W0E8P6|A0A1W0E8P6_9MICR Uncharacterized protein OS=Enterocytozoon hepatopenaei OX=646526 GN=EHP00_1487 PE=4 SV=1	A0A1W0E8P6	Uncharacterized protein	2	2	0.0824	20992.7	8.57
63	tr|A0A1W0E984|A0A1W0E984_9MICR Uncharacterized protein OS=Enterocytozoon hepatopenaei OX=646526 GN=EHP00_356 PE=4 SV=1	A0A1W0E984	Uncharacterized protein	2	2	0.1092	13838.8	5.52
64	tr|A0A1W0E2I7|A0A1W0E2I7_9MICR Uncharacterized protein OS=Enterocytozoon hepatopenaei OX=646526 GN=EHP00_2505 PE=4 SV=1	A0A1W0E2I7	Uncharacterized protein	1	1	0.0385	31224.9	8.95
65	tr|A0A1W0E2N7|A0A1W0E2N7_9MICR Cct6 OS=Enterocytozoon hepatopenaei OX=646526 GN=cct6 PE=4 SV=1	A0A1W0E2N7	Cct6	1	1	0.0175	57673.7	8.73
66	tr|A0A1W0E2T3|A0A1W0E2T3_9MICR Uncharacterized protein OS=Enterocytozoon hepatopenaei OX=646526 GN=EHP00_1974 PE=4 SV=1	A0A1W0E2T3	Uncharacterized protein	1	1	0.0214	61441.1	8.77
67	tr|A0A1W0E2V7|A0A1W0E2V7_9MICR Inorganic phosphate transporter OS=Enterocytozoon hepatopenaei OX=646526 GN=EHP00_2137 PE=4 SV=1	A0A1W0E2V7	Inorganic phosphate transporter	1	1	0.0116	90966.2	9.01
68	tr|A0A1W0E375|A0A1W0E375_9MICR Arc OS=Enterocytozoon hepatopenaei OX=646526 GN=arc PE=3 SV=1	A0A1W0E375	Arc	1	1	0.0183	44584.9	9.1
69	tr|A0A1W0E3B8|A0A1W0E3B8_9MICR Uncharacterized protein OS=Enterocytozoon hepatopenaei OX=646526 GN=EHP00_751 PE=4 SV=1	A0A1W0E3B8	Uncharacterized protein	1	1	0.0433	23664.7	6.42
70	tr|A0A1W0E3C4|A0A1W0E3C4_9MICR Uncharacterized protein OS=Enterocytozoon hepatopenaei OX=646526 GN=EHP00_2315 PE=4 SV=1	A0A1W0E3C4	Uncharacterized protein	1	1	0.0507	16234.2	5.47
71	tr|A0A1W0E3F5|A0A1W0E3F5_9MICR Uncharacterized protein OS=Enterocytozoon hepatopenaei OX=646526 GN=EHP00_1246 PE=4 SV=1	A0A1W0E3F5	Uncharacterized protein	1	1	0.0752	14901	9.36
72	tr|A0A1W0E3G3|A0A1W0E3G3_9MICR MSS4 OS=Enterocytozoon hepatopenaei OX=646526 GN=MSS4 PE=4 SV=1	A0A1W0E3G3	MSS4	1	1	0.0702	39957.5	5.57
73	tr|A0A1W0E3L4|A0A1W0E3L4_9MICR Uncharacterized protein OS=Enterocytozoon hepatopenaei OX=646526 GN=EHP00_1904 PE=4 SV=1	A0A1W0E3L4	Uncharacterized protein	1	1	0.0348	38875.6	9.13
74	tr|A0A1W0E3R2|A0A1W0E3R2_9MICR Uncharacterized protein OS=Enterocytozoon hepatopenaei OX=646526 GN=EHP00_692 PE=4 SV=1	A0A1W0E3R2	Uncharacterized protein	1	1	0.0156	74639.8	5.82
75	tr|A0A1W0E3R6|A0A1W0E3R6_9MICR Rop OS=Enterocytozoon hepatopenaei OX=646526 GN=Rop PE=3 SV=1	A0A1W0E3R6	Rop	1	1	0.0178	58936.6	8.51
76	tr|A0A1W0E3S0|A0A1W0E3S0_9MICR Vma7 OS=Enterocytozoon hepatopenaei OX=646526 GN=vma7 PE=4 SV=1	A0A1W0E3S0	Vma7	1	1	0.0467	17406.4	8.98
77	tr|A0A1W0E445|A0A1W0E445_9MICR MIP plasma membrane transporter OS=Enterocytozoon hepatopenaei OX=646526 GN=EHP00_492 PE=3 SV=1	A0A1W0E445	MIP plasma membrane transporter	1	1	0.0248	25823	4.83
78	tr|A0A1W0E455|A0A1W0E455_9MICR CULLIN_2 domain-containing protein OS=Enterocytozoon hepatopenaei OX=646526 GN=EHP00_2254 PE=3 SV=1	A0A1W0E455	CULLIN_2 domain-containing protein	1	1	0.0059	119859	5.05
79	tr|A0A1W0E485|A0A1W0E485_9MICR LACS3 OS=Enterocytozoon hepatopenaei OX=646526 GN=LACS3 PE=4 SV=1	A0A1W0E485	LACS3	1	1	0.0128	72357.7	6.95
80	tr|A0A1W0E488|A0A1W0E488_9MICR Uncharacterized protein OS=Enterocytozoon hepatopenaei OX=646526 GN=EHP00_1697 PE=4 SV=1	A0A1W0E488	Uncharacterized protein	1	1	0.0233	41574.4	8.75
81	tr|A0A1W0E498|A0A1W0E498_9MICR Uncharacterized protein OS=Enterocytozoon hepatopenaei OX=646526 GN=EHP00_1795 PE=4 SV=1	A0A1W0E498	Uncharacterized protein	1	1	0.0383	26816.9	9.36
82	tr|A0A1W0E4A2|A0A1W0E4A2_9MICR Uncharacterized protein OS=Enterocytozoon hepatopenaei OX=646526 GN=EHP00_1875 PE=4 SV=1	A0A1W0E4A2	Uncharacterized protein	1	1	0.0378	28048.6	9.21
83	tr|A0A1W0E4F2|A0A1W0E4F2_9MICR Uncharacterized protein OS=Enterocytozoon hepatopenaei OX=646526 GN=EHP00_2224 PE=4 SV=1	A0A1W0E4F2	Uncharacterized protein	1	1	0.0215	38014.6	9.92
84	tr|A0A1W0E4F3|A0A1W0E4F3_9MICR Hnrnpab OS=Enterocytozoon hepatopenaei OX=646526 GN=Hnrnpab PE=4 SV=1	A0A1W0E4F3	Hnrnpab	1	1	0.0113	61783.8	9.21
85	tr|A0A1W0E4Q6|A0A1W0E4Q6_9MICR CCT5 OS=Enterocytozoon hepatopenaei OX=646526 GN=CCT5 PE=3 SV=1	A0A1W0E4Q6	CCT5	1	1	0.018	61788.9	5.22
86	tr|A0A1W0E4T9|A0A1W0E4T9_9MICR Uncharacterized protein OS=Enterocytozoon hepatopenaei OX=646526 GN=EHP00_908 PE=4 SV=1	A0A1W0E4T9	Uncharacterized protein	1	1	0.065	14468.1	6.42
87	tr|A0A1W0E4U0|A0A1W0E4U0_9MICR Uncharacterized protein OS=Enterocytozoon hepatopenaei OX=646526 GN=EHP00_915 PE=4 SV=1	A0A1W0E4U0	Uncharacterized protein	1	1	0.0625	13070.3	10.27
88	tr|A0A1W0E541|A0A1W0E541_9MICR PRE9 OS=Enterocytozoon hepatopenaei OX=646526 GN=PRE9 PE=4 SV=1	A0A1W0E541	PRE9	1	1	0.0529	25728.6	8.52
89	tr|A0A1W0E594|A0A1W0E594_9MICR Uncharacterized protein OS=Enterocytozoon hepatopenaei OX=646526 GN=EHP00_2172 PE=4 SV=1	A0A1W0E594	Uncharacterized protein	1	1	0.0203	40656.8	8.71
90	tr|A0A1W0E5H8|A0A1W0E5H8_9MICR CCT3 OS=Enterocytozoon hepatopenaei OX=646526 GN=CCT3 PE=3 SV=1	A0A1W0E5H8	CCT3	1	1	0.0191	57613.7	7.72
91	tr|A0A1W0E5N6|A0A1W0E5N6_9MICR CLASP_N domain-containing protein OS=Enterocytozoon hepatopenaei OX=646526 GN=EHP00_66 PE=4 SV=1	A0A1W0E5N6	CLASP_N domain-containing protein	1	1	0.0136	51269.8	5.74
92	tr|A0A1W0E5Q3|A0A1W0E5Q3_9MICR Uncharacterized protein OS=Enterocytozoon hepatopenaei OX=646526 GN=EHP00_29 PE=4 SV=1	A0A1W0E5Q3	Uncharacterized protein	1	1	0.0417	19912.6	5.84
93	tr|A0A1W0E5T5|A0A1W0E5T5_9MICR Uncharacterized protein OS=Enterocytozoon hepatopenaei OX=646526 GN=EHP00_117 PE=4 SV=1	A0A1W0E5T5	Uncharacterized protein	1	1	0.0161	44577.6	8.83
94	tr|A0A1W0E627|A0A1W0E627_9MICR CCCH-type zinc finger-containing protein OS=Enterocytozoon hepatopenaei OX=646526 GN=EHP00_984 PE=4 SV=1	A0A1W0E627	CCCH-type zinc finger-containing protein	1	1	0.0391	29736.7	6.31
95	tr|A0A1W0E639|A0A1W0E639_9MICR Uncharacterized protein OS=Enterocytozoon hepatopenaei OX=646526 GN=EHP00_991 PE=4 SV=1	A0A1W0E639	Uncharacterized protein	1	1	0.0159	66938.2	7.42
96	tr|A0A1W0E690|A0A1W0E690_9MICR Uncharacterized protein OS=Enterocytozoon hepatopenaei OX=646526 GN=EHP00_982 PE=4 SV=1	A0A1W0E690	Uncharacterized protein	1	1	0.0214	38364.1	9.04
97	tr|A0A1W0E693|A0A1W0E693_9MICR Uncharacterized protein OS=Enterocytozoon hepatopenaei OX=646526 GN=EHP00_1269 PE=4 SV=1	A0A1W0E693	Uncharacterized protein	1	1	0.0736	19361.1	5.7
98	tr|A0A1W0E6A6|A0A1W0E6A6_9MICR Ribosomal_L7Ae domain-containing protein OS=Enterocytozoon hepatopenaei OX=646526 GN=EHP00_1273 PE=4 SV=1	A0A1W0E6A6	Ribosomal_L7Ae domain-containing protein	1	1	0.0738	13957	8.48
99	tr|A0A1W0E6F3|A0A1W0E6F3_9MICR Uncharacterized protein OS=Enterocytozoon hepatopenaei OX=646526 GN=EHP00_153 PE=4 SV=1	A0A1W0E6F3	Uncharacterized protein	1	1	0.0089	91506.5	6.06
100	tr|A0A1W0E6I1|A0A1W0E6I1_9MICR RPN1 OS=Enterocytozoon hepatopenaei OX=646526 GN=RPN1 PE=4 SV=1	A0A1W0E6I1	RPN1	1	1	0.0125	89951.7	4.9
101	tr|A0A1W0E6Q3|A0A1W0E6Q3_9MICR Uncharacterized protein OS=Enterocytozoon hepatopenaei OX=646526 GN=EHP00_962 PE=4 SV=1	A0A1W0E6Q3	Uncharacterized protein	1	1	0.0496	14267.2	9.52
102	tr|A0A1W0E6S7|A0A1W0E6S7_9MICR Magnesium transporter OS=Enterocytozoon hepatopenaei OX=646526 GN=EHP00_1342 PE=4 SV=1	A0A1W0E6S7	Magnesium transporter	1	1	0.0144	55450	8.66
103	tr|A0A1W0E6W0|A0A1W0E6W0_9MICR Uncharacterized protein OS=Enterocytozoon hepatopenaei OX=646526 GN=EHP00_1748 PE=4 SV=1	A0A1W0E6W0	Uncharacterized protein	1	1	0.0727	12988	9.26
104	tr|A0A1W0E6W5|A0A1W0E6W5_9MICR Uncharacterized protein OS=Enterocytozoon hepatopenaei OX=646526 GN=EHP00_1747 PE=4 SV=1	A0A1W0E6W5	Uncharacterized protein	1	1	0.0238	52397.6	4.39
105	tr|A0A1W0E6W6|A0A1W0E6W6_9MICR Uncharacterized protein OS=Enterocytozoon hepatopenaei OX=646526 GN=EHP00_1570 PE=4 SV=1	A0A1W0E6W6	Uncharacterized protein	1	1	0.0247	38876.5	8.8
106	tr|A0A1W0E6Z3|A0A1W0E6Z3_9MICR Tex261 OS=Enterocytozoon hepatopenaei OX=646526 GN=Tex261 PE=4 SV=1	A0A1W0E6Z3	Tex261	1	1	0.0391	20686.6	9.28
107	tr|A0A1W0E729|A0A1W0E729_9MICR Uncharacterized protein OS=Enterocytozoon hepatopenaei OX=646526 GN=EHP00_341 PE=3 SV=1	A0A1W0E729	Uncharacterized protein	1	1	0.0249	49645.4	8.92
108	tr|A0A1W0E7A6|A0A1W0E7A6_9MICR Cnd2 OS=Enterocytozoon hepatopenaei OX=646526 GN=cnd2 PE=4 SV=1	A0A1W0E7A6	Cnd2	1	1	0.012	58305.9	6.93
109	tr|A0A1W0E7K3|A0A1W0E7K3_9MICR Rho-GAP domain-containing protein OS=Enterocytozoon hepatopenaei OX=646526 GN=EHP00_2009 PE=4 SV=1	A0A1W0E7K3	Rho-GAP domain-containing protein	1	1	0.0369	41188	7.54
110	tr|A0A1W0E7K7|A0A1W0E7K7_9MICR Uncharacterized protein OS=Enterocytozoon hepatopenaei OX=646526 GN=EHP00_1443 PE=4 SV=1	A0A1W0E7K7	Uncharacterized protein	1	1	0.0145	48677.6	9.15
111	tr|A0A1W0E7K9|A0A1W0E7K9_9MICR Adrenodoxin OS=Enterocytozoon hepatopenaei OX=646526 GN=EHP00_614 PE=4 SV=1	A0A1W0E7K9	Adrenodoxin	1	1	0.0615	14710.9	7.57
112	tr|A0A1W0E7Q4|A0A1W0E7Q4_9MICR C2H2-type domain-containing protein OS=Enterocytozoon hepatopenaei OX=646526 GN=EHP00_595 PE=4 SV=1	A0A1W0E7Q4	C2H2-type domain-containing protein	1	1	0.028	51215.5	7.13
113	tr|A0A1W0E7X1|A0A1W0E7X1_9MICR Uncharacterized protein OS=Enterocytozoon hepatopenaei OX=646526 GN=EHP00_727 PE=4 SV=1	A0A1W0E7X1	Uncharacterized protein	1	1	0.0223	42395.8	8.16
114	tr|A0A1W0E7Z9|A0A1W0E7Z9_9MICR Uncharacterized protein OS=Enterocytozoon hepatopenaei OX=646526 GN=EHP00_724 PE=4 SV=1	A0A1W0E7Z9	Uncharacterized protein	1	1	0.0105	67459.1	7.02
115	tr|A0A1W0E811|A0A1W0E811_9MICR Ube2d1 OS=Enterocytozoon hepatopenaei OX=646526 GN=Ube2d1 PE=3 SV=1	A0A1W0E811	Ube2d1	1	1	0.0577	17584.8	5.62
116	tr|A0A1W0E818|A0A1W0E818_9MICR Transcription factor STE12 OS=Enterocytozoon hepatopenaei OX=646526 GN=EHP00_2416 PE=4 SV=1	A0A1W0E818	Transcription factor STE12	1	1	0.024	39229.9	8.76
117	tr|A0A1W0E823|A0A1W0E823_9MICR CDC10 OS=Enterocytozoon hepatopenaei OX=646526 GN=CDC10 PE=3 SV=1	A0A1W0E823	CDC10	1	1	0.0288	36437.2	5.48
118	tr|A0A1W0E831|A0A1W0E831_9MICR PWWP domain-containing protein OS=Enterocytozoon hepatopenaei OX=646526 GN=EHP00_2020 PE=4 SV=1	A0A1W0E831	PWWP domain-containing protein	1	1	0.0442	28614.2	4.65
119	tr|A0A1W0E833|A0A1W0E833_9MICR NUF2 OS=Enterocytozoon hepatopenaei OX=646526 GN=NUF2 PE=4 SV=1	A0A1W0E833	NUF2	1	1	0.0169	48937.1	8.31
120	tr|A0A1W0E881|A0A1W0E881_9MICR Uncharacterized protein OS=Enterocytozoon hepatopenaei OX=646526 GN=EHP00_2555 PE=4 SV=1	A0A1W0E881	Uncharacterized protein	1	1	0.0693	23775.5	9.54
121	tr|A0A1W0E8K9|A0A1W0E8K9_9MICR Uncharacterized protein OS=Enterocytozoon hepatopenaei OX=646526 GN=EHP00_667 PE=4 SV=1	A0A1W0E8K9	Uncharacterized protein	1	1	0.0896	7898.02	9.82
122	tr|A0A1W0E8T0|A0A1W0E8T0_9MICR Uncharacterized protein OS=Enterocytozoon hepatopenaei OX=646526 GN=EHP00_1486 PE=4 SV=1	A0A1W0E8T0	Uncharacterized protein	1	1	0.0185	51061.6	7.64
123	tr|A0A1W0E8T5|A0A1W0E8T5_9MICR Uncharacterized protein OS=Enterocytozoon hepatopenaei OX=646526 GN=EHP00_1483 PE=4 SV=1	A0A1W0E8T5	Uncharacterized protein	1	1	0.0519	23794.7	6.63
124	tr|A0A1W0E8V8|A0A1W0E8V8_9MICR Uncharacterized protein OS=Enterocytozoon hepatopenaei OX=646526 GN=EHP00_2590 PE=4 SV=1	A0A1W0E8V8	Uncharacterized protein	1	1	0.014	41572.9	8.54
125	tr|A0A1W0E8X7|A0A1W0E8X7_9MICR Bdf1 OS=Enterocytozoon hepatopenaei OX=646526 GN=bdf1 PE=4 SV=1	A0A1W0E8X7	Bdf1	1	1	0.0312	40558.2	4.93
126	tr|A0A1W0E8Y6|A0A1W0E8Y6_9MICR Invasin OS=Enterocytozoon hepatopenaei OX=646526 GN=invasin PE=4 SV=1	A0A1W0E8Y6	Invasin	1	1	0.0169	48159.3	4.84
127	tr|A0A1W0E923|A0A1W0E923_9MICR Myosin heavy chain OS=Enterocytozoon hepatopenaei OX=646526 GN=EHP00_2426 PE=4 SV=1	A0A1W0E923	Myosin heavy chain	1	1	0.0158	65668.4	7.82
128	tr|A0A1W0E935|A0A1W0E935_9MICR Bac_surface_Ag domain-containing protein OS=Enterocytozoon hepatopenaei OX=646526 GN=EHP00_484 PE=4 SV=1	A0A1W0E935	Bac_surface_Ag domain-containing protein	1	1	0.0246	51387.9	9.56
129	tr|A0A1W0E965|A0A1W0E965_9MICR Adenylate kinase related protein OS=Enterocytozoon hepatopenaei OX=646526 GN=EHP00_2379 PE=4 SV=1	A0A1W0E965	Adenylate kinase related protein	1	1	0.0526	22675.1	8.66
130	tr|A0A1W0E9D0|A0A1W0E9D0_9MICR Uncharacterized protein OS=Enterocytozoon hepatopenaei OX=646526 GN=EHP00_405 PE=4 SV=1	A0A1W0E9D0	Uncharacterized protein	1	1	0.0165	41853.1	4.87
